# Supplementary material for: The Endoplasmic Reticulum Membrane Protein Complex Is Important for Deoxynivalenol Production and the Virulence of Fusarium graminearum
Source: J Fungi (Basel). 2025 Jan 31;11(2):108. doi: 10.3390/jof11020108 (PMC11856742; doi:10.3390/jof11020108)
Supplement: Supplementary file 1 [file jof-11-00108-s001.zip]

Archive with 6 entries (6 files):
- Figure S1.tif
- Figure S2.tif
- Figure S3.tif
- Figure S4.tif
- Supplementary Figure Legends.pdf
- Table S1. Primers used in this study.pdf
